# Supplementary material for: Spatiotemporal characters and influence factors of hand, foot and mouth epidemic in Xinjiang, China
Source: PLoS One. 2021 Aug 24;16(8):e0254223. doi: 10.1371/journal.pone.0254223 (PMC8384200; doi:10.1371/journal.pone.0254223)
Supplement: S1 Data — (XLS) [file pone.0254223.s001.xls]

## Sheet: Sheet1
	2008	2009	2010	2011	2012	2013	2014	2015	2016	2017
0-4 year	3496	5383	5768	4682	7164	4610	5718	6025	8427	2878
5-9 year	596	841	1101	935	1652	1047	1388	1256	1953	652
10-14 year	90	151	147	85	183	190	163	177	234	96
15-19 year	12	14	32	13	37	27	19	36	46	10
>=20 year	25	52	41	30	81	71	63	84	142	44
Total	4219	6441	7089	5745	9117	5945	7351	7578	10802	3680
	2008	2009	2010	2011	2012	2013	2014	2015	2016	2017
Male	2693	3895	4346	3452	5587	3557	4386	4465	6424	2207
Female	1526	2546	2743	2293	3530	2388	2965	3113	4378	1473
	2008	2009	2010	2011	2012	2013	2014	2015	2016	2017
Aksu	118	457	110	92	215	81	202	251	162	193
Altay	31	24	381	128	152	58	183	57	487	174
Urumqi	1074	1564	2658	1802	3330	2367	2593	2595	3736	1424
Bortala	54	188	487	204	190	98	276	449	373	138
Bayingholin	697	113	727	77	276	68	258	204	638	356
Changji	728	1095	889	582	968	1521	768	522	1359	445
Hami	130	40	110	123	531	145	86	360	192	96
Ili	362	1253	239	1403	926	553	749	673	2268	193
Karamay	183	202	308	196	429	189	561	815	735	203
Kashgar	42	18	41	18	45	37	16	37	17	32
Khotan	1	1	28	4	35	25	2	28	12	15
Kizilsu	1	1	2	1	7	2	2	16	2	16
Shihezi	297	758	198	312	803	172	613	228	90	57
Tacheng	415	578	676	658	375	481	836	1147	497	109
Turfan	86	149	235	145	835	148	206	196	234	229
	Jan	Feb	Mar	Apr	May	June	July	Aug	Sept	Oct	Nov	Dec
2008	1	0	1	10	789	1084	683	377	279	397	462	136
2009	34	9	63	649	1541	1901	915	504	399	294	106	26
2010	19	6	17	177	988	1846	1438	576	430	631	663	298
2011	43	17	32	126	877	1775	949	522	425	452	337	190
2012	56	24	56	309	1460	3569	2293	463	247	316	215	109
2013	20	20	73	311	1353	2001	1002	398	225	142	206	194
2014	53	23	132	331	1179	2528	1337	569	311	388	376	124
2015	44	19	68	280	1003	2409	1216	468	272	567	733	499
2016	143	52	107	398	2385	3972	1881	686	317	312	389	160
2017	49	36	50	122	358	935	721	257	176	332	425	219
Aksu
	2008	2009	2010	2011	2012	2013	2014	2015	2016	2017
Jan	0	3	0	0	1	0	2	0	1	4
Feb	0	0	1	0	0	0	0	0	1	1
Mar	0	7	1	0	1	3	7	7	2	4
Apr	0	88	0	3	12	5	20	33	4	11
May	4	206	6	7	49	7	31	88	52	43
June	62	86	51	8	88	24	66	89	27	65
July	18	29	35	8	33	10	48	21	20	27
Aug	4	12	6	5	10	0	12	5	8	11
Sept	9	26	7	20	4	4	1	7	12	4
Oct	4	0	0	11	3	2	1	1	19	4
Nov	15	0	3	24	8	16	13	0	12	15
Dec	2	0	0	6	6	10	1	0	4	4
Altay
	2008	2009	2010	2011	2012	2013	2014	2015	2016	2017
Jan	0	0	0	1	2	0	0	1	1	5
Feb	0	0	0	1	1	0	0	1	0	0
Mar	0	1	0	0	2	0	0	0	2	10
Apr	0	2	0	2	8	2	0	5	1	2
May	3	5	19	13	35	5	7	3	15	8
June	1	3	75	31	78	6	72	8	131	7
July	9	5	48	13	17	10	17	15	90	4
Aug	3	5	25	7	1	12	21	3	55	4
Sept	3	2	43	17	4	5	26	6	40	13
Oct	7	0	110	16	2	3	15	2	69	80
Nov	3	0	55	16	1	10	22	7	62	37
Dec	2	1	6	11	1	5	3	6	21	4
Urumqi
	2008	2009	2010	2011	2012	2013	2014	2015	2016	2017
Jan	0	7	5	9	26	9	12	20	47	12
Feb	0	1	1	4	7	8	9	3	19	14
Mar	0	14	6	17	17	32	40	17	27	12
Apr	1	111	51	38	48	129	104	61	73	30
May	35	273	389	221	341	596	338	376	482	88
June	170	546	756	482	1366	879	868	943	1409	298
July	245	249	619	345	984	428	499	530	908	382
Aug	161	150	255	239	219	111	266	239	362	143
Sept	118	91	171	142	110	43	102	98	125	68
Oct	131	82	194	135	92	54	152	70	105	106
Nov	181	32	149	114	71	46	153	118	128	162
Dec	32	8	62	56	49	32	50	120	51	109
Bortala
	2008	2009	2010	2011	2012	2013	2014	2015	2016	2017
Jan	0	0	1	4	1	1	1	0	3	2
Feb	0	1	0	3	1	3	0	0	5	1
Mar	0	2	1	2	1	0	5	8	10	1
Apr	0	6	6	0	2	15	13	22	18	8
May	3	2	38	12	13	29	40	55	106	8
June	5	27	177	38	65	18	119	180	133	34
July	8	15	152	32	62	12	52	58	51	37
Aug	15	17	33	30	19	6	25	7	22	7
Sept	5	67	18	37	15	3	8	15	6	15
Oct	6	42	20	27	5	1	4	35	3	17
Nov	9	8	23	10	5	4	7	49	5	7
Dec	3	1	18	9	1	6	2	20	11	1
Bayingholin
	2008	2009	2010	2011	2012	2013	2014	2015	2016	2017
Jan	0	0	1	1	2	0	1	4	0	4
Feb	0	0	1	1	0	0	2	0	0	1
Mar	0	3	1	1	4	5	6	2	3	3
Apr	2	55	30	0	27	3	9	3	4	15
May	426	13	218	8	61	18	28	40	121	52
June	196	12	304	2	104	16	84	69	380	145
July	59	8	116	13	48	6	54	21	100	59
Aug	6	13	30	0	12	7	12	5	13	13
Sept	4	6	4	4	4	3	8	11	5	17
Oct	2	3	8	11	8	0	11	19	4	18
Nov	1	0	10	27	3	2	18	17	6	25
Dec	1	0	4	9	3	8	25	13	2	4
Changji
	2008	2009	2010	2011	2012	2013	2014	2015	2016	2017
Jan	0	4	5	12	11	4	2	1	14	3
Feb	0	1	0	1	3	4	0	2	2	1
Mar	0	5	1	3	5	10	21	4	5	5
Apr	1	27	20	11	20	27	24	18	18	8
May	38	144	80	40	90	267	115	58	275	31
June	189	395	182	221	288	650	312	148	610	167
July	161	239	93	80	292	283	121	104	214	83
Aug	81	75	52	18	57	129	28	39	86	15
Sept	50	100	66	50	35	75	30	8	45	12
Oct	99	63	139	79	83	25	65	51	21	57
Nov	89	36	165	36	61	35	41	43	54	48
Dec	20	6	86	31	23	12	9	46	15	15
Hami
	2008	2009	2010	2011	2012	2013	2014	2015	2016	2017
Jan	0	1	0	2	0	0	0	1	0	2
Feb	0	0	0	0	0	3	1	2	1	2
Mar	0	0	0	0	0	2	0	3	2	0
Apr	1	4	0	1	2	21	0	31	5	1
May	15	7	2	15	21	59	8	66	32	4
June	58	11	4	55	319	30	37	197	66	16
July	33	6	1	19	160	9	11	44	19	7
Aug	15	3	0	20	15	10	4	7	11	10
Sept	0	5	0	5	5	6	4	2	12	8
Oct	5	1	22	1	2	0	7	3	9	11
Nov	3	2	74	2	5	3	12	4	17	25
Dec	0	0	7	3	2	2	2	0	18	10
Ili
	2008	2009	2010	2011	2012	2013	2014	2015	2016	2017
Jan	0	4	3	4	3	2	4	4	10	2
Feb	0	0	0	1	4	2	0	4	11	1
Mar	0	6	3	4	4	11	13	8	39	1
Apr	0	127	10	52	24	43	43	16	241	4
May	47	649	13	434	214	181	113	93	1059	23
June	133	314	61	584	389	149	206	224	656	48
July	28	69	48	139	172	62	155	91	146	51
Aug	22	47	21	59	27	44	94	43	54	23
Sept	13	21	19	33	14	19	65	19	24	9
Oct	44	13	14	39	42	15	27	49	13	10
Nov	38	2	32	34	19	12	21	55	11	14
Dec	37	1	15	20	14	13	8	67	4	7
Karamay
	2008	2009	2010	2011	2012	2013	2014	2015	2016	2017
Jan	1	0	0	0	0	0	15	11	49	2
Feb	0	3	0	3	1	0	1	1	9	4
Mar	0	0	1	0	1	1	21	14	8	3
Apr	0	13	20	2	1	4	14	54	8	3
May	36	17	67	11	42	16	58	58	97	11
June	44	58	64	83	227	44	174	133	261	16
July	12	29	36	58	120	36	99	83	167	10
Aug	3	26	16	16	22	21	32	44	43	8
Sept	9	9	6	10	7	23	34	16	25	19
Oct	18	26	24	6	5	13	56	96	17	19
Nov	50	17	34	5	1	5	42	182	34	58
Dec	10	4	40	2	2	26	15	123	17	50
Kashgar
	2008	2009	2010	2011	2012	2013	2014	2015	2016	2017
Jan	0	2	0	0	0	1	0	0	0	0
Feb	0	0	0	0	0	0	1	0	0	0
Mar	1	6	0	0	1	0	0	1	1	0
Apr	0	0	2	3	7	1	1	6	1	0
May	9	0	16	5	14	9	3	20	5	4
June	13	1	14	2	10	14	6	6	2	3
July	17	0	4	2	2	8	5	1	5	5
Aug	2	0	0	0	2	1	0	0	0	1
Sept	0	1	2	3	1	2	0	3	1	0
Oct	0	6	1	3	1	1	0	0	1	2
Nov	0	2	1	0	6	0	0	0	1	10
Dec	0	0	1	0	1	0	0	0	0	7
Khotan
	2008	2009	2010	2011	2012	2013	2014	2015	2016	2017
Jan	0	0	0	0	0	0	0	0	0	0
Feb	0	0	0	0	0	0	0	0	0	1
Mar	0	0	0	0	0	0	0	0	1	0
Apr	0	1	2	2	0	6	0	2	0	1
May	0	0	8	0	2	15	0	17	0	1
June	1	0	11	0	0	1	0	9	4	9
July	0	0	6	0	1	2	1	0	5	1
Aug	0	0	0	0	1	0	0	0	0	0
Sept	0	0	1	0	1	0	0	0	0	2
Oct	0	0	0	1	22	1	1	0	1	0
Nov	0	0	0	0	8	0	0	0	0	0
Dec	0	0	0	1	0	0	0	0	1	0
Kizilsu
	2008	2009	2010	2011	2012	2013	2014	2015	2016	2017
Jan	0	0	0	0	0	0	0	0	0	0
Feb	0	0	0	0	0	0	0	0	0	0
Mar	0	0	0	0	1	0	0	0	0	0
Apr	0	1	1	0	0	2	0	0	0	2
May	0	0	0	0	2	0	0	0	0	3
June	1	0	1	0	3	0	1	11	1	5
July	0	0	0	0	1	0	0	5	0	5
Aug	0	0	0	1	0	0	0	0	0	1
Sept	0	0	0	0	0	0	0	0	0	0
Oct	0	0	0	0	0	0	1	0	1	0
Nov	0	0	0	0	0	0	0	0	0	0
Dec	0	0	0	0	0	0	0	0	0	0
Shihezi
	2008	2009	2010	2011	2012	2013	2014	2015	2016	2017
Jan	0	5	0	6	1	0	0	0	1	0
Feb	0	1	0	1	1	0	1	3	0	0
Mar	0	8	1	1	5	5	7	0	0	1
Apr	3	174	27	2	36	8	64	0	8	1
May	63	122	7	5	85	38	240	15	4	9
June	110	156	23	40	301	71	215	75	28	13
July	25	158	21	85	281	37	70	87	27	13
Aug	25	98	37	50	41	6	14	14	10	8
Sept	21	15	27	51	21	7	1	9	0	1
Oct	24	17	12	46	28	0	0	7	2	0
Nov	23	2	27	20	3	0	1	16	7	6
Dec	3	2	16	5	0	0	0	2	3	5
Tacheng
	2008	2009	2010	2011	2012	2013	2014	2015	2016	2017
Jan	0	8	0	3	6	3	14	2	16	3
Feb	0	2	1	1	6	0	4	3	3	5
Mar	0	5	2	3	3	3	5	4	7	6
Apr	1	11	2	10	4	31	17	7	12	4
May	59	72	13	104	37	58	92	43	44	17
June	75	227	67	225	111	75	318	245	205	11
July	66	101	245	132	102	89	201	142	111	21
Aug	39	53	98	69	36	43	60	61	19	12
Sept	44	54	65	48	25	33	31	77	18	6
Oct	57	40	77	42	23	24	44	234	22	5
Nov	49	4	78	14	19	61	43	236	30	16
Dec	25	1	28	7	3	61	7	93	10	3
Turfan
	2008	2009	2010	2011	2012	2013	2014	2015	2016	2017
Jan	0	0	4	1	3	0	2	0	1	10
Feb	0	0	2	1	0	0	4	0	1	5
Mar	0	6	0	1	11	1	7	0	0	4
Apr	1	29	6	0	118	14	22	22	5	32
May	51	31	112	2	454	55	106	71	93	56
June	26	65	56	4	220	24	50	72	59	98
July	2	7	14	23	18	10	4	14	18	16
Aug	1	5	3	8	1	8	1	1	3	1
Sept	3	2	1	5	1	2	1	1	4	2
Oct	0	1	10	35	0	3	4	0	25	3
Nov	1	1	12	35	5	12	3	6	22	2
Dec	1	2	15	30	4	19	2	9	3	0
